# Supplementary material for: Exploring the Potential of a Deep Learning Model for Early CT Detection of High-Grade Metastatic Epidural Spinal Cord Compression and Its Impact on Treatment Delays
Source: Cancers (Basel). 2025 Jun 28;17(13):2180. doi: 10.3390/cancers17132180 (PMC12248473; doi:10.3390/cancers17132180)
Supplement: Supplementary file 1 [file cancers-17-02180-s001.zip]

Archive with 1 entries (1 files):
- cancers-3694746-supplementary.pdf
